# Supplementary material for: The Impact of Dyspepsia on Symptom Severity and Quality of Life in Adults with Headache
Source: PLoS One. 2015 Jan 28;10(1):e0115838. doi: 10.1371/journal.pone.0115838 (PMC4309562; doi:10.1371/journal.pone.0115838)
Supplement: S1 Data — (XLS) [file pone.0115838.s001.xls]

## Sheet: Sheet1
Age	Gender	patient_control	Ethnicity	Maritalstatus	BMI	educational	smoking	alcohol	CVS	metabolic	resp	rheum	derm	neuro	renal	age50	Frequency	Freq.15days	TimeOnset	Laterality	Site	Character	Intensity	SunExposure	Stress	LackOfSleep	Oversleep	MissingMeal	Weather	Menstruation	FoodDrinks	VASpain_mm	PCM	Tramal	Propanolol	Amitryptyline	Ergotamine	Other_medication	Diagnosis	Subtype	migraine_no	Migraine_aura	TTH_no	HADSAabnormal	HADSDabnormal	Hamilto_score	Dyspepsia	type_dyspepsia	Headache_dyspepsia
18	female	patient	malay	single	18.4	pre-university	no	no	no	no	no	no	no	no	no	<50	once monthly	less than 15 days	On rising	bilateral	Frontal	Tightness/Pressing	Moderate	No	Yes	No	No	No	No	Yes	none	60	Yes	No	No	No	none	none	infrequent TTH	TTH	no migraine		TTH	normal	normal	0	no dyspepsia		headache alone
18	female	patient	malay	single	20	pre-university	no	no	no	no	yes	no	no	no	no	<50	1-3 times/week	less than 15 days	Night	Left	Temporal	Throbbing/Pulsating	Severe	Yes	No	No	No	No	No	No	yes	50	Yes	No	No	No	none	none	Migraine without aura	migraine	migraine	migraine without aura	no TTH	normal	normal	0	no dyspepsia		headache alone
20	female	patient	indian	single	29.3	pre-university	no	no	no	no	no	no	no	no	no	<50	2- 4 times per month	less than 15 days	Night	Right	Occipital	Throbbing/Pulsating	Severe	No	Yes	Yes	Yes	No	No	No	none	70	Yes	No	No	No	none	none	Migraine without aura	migraine	migraine	migraine without aura	no TTH	abnormal	abnormal	4	no dyspepsia		headache alone
24	female	patient	malay	single	22.5	diploma	no	no	no	no	no	no	no	no	no	<50	2- 4 times per month	less than 15 days	Afternoon/Evening	Alternating unilateral	Temporal	Throbbing/Pulsating	Moderate	Yes	Yes	Yes	No	Yes	Yes	Yes	none	60	Yes	No	No	No	none	none	Migraine without aura	migraine	migraine	migraine without aura	no TTH	normal	normal	3	no dyspepsia		headache alone
25	female	patient	malay	married	34.5	pre-university	no	no	no	no	yes	no	no	no	no	<50	2- 4 times per month	less than 15 days	Afternoon/Evening	Right	Temporal	Throbbing/Pulsating	Moderate	No	Yes	Yes	No	Yes	Yes	No	yes	50	Yes	No	No	No	none	none	Migraine without aura	migraine	migraine	migraine without aura	no TTH	normal	normal	2	dyspepsia	Reflux-like Dyspepsia	Headache and dyspepsia
26	female	patient	malay	married	19.5	diploma	no	no	no	no	no	no	no	no	no	<50	2- 4 times per month	less than 15 days	Afternoon/Evening	bilateral	Occipital	Throbbing/Pulsating	Severe	Yes	Yes	Yes	No	No	Yes	No	yes	90	No	No	No	No	none	none	Migraine without aura	migraine	migraine	migraine without aura	no TTH	normal	normal	8	dyspepsia	Motility-like Dyspepsia	Headache and dyspepsia
28	female	patient	indian	married	27.6	pre-university	no	no	no	no	no	no	no	no	no	<50	2- 4 times per month	less than 15 days	Night	Alternating unilateral	Frontal	Throbbing/Pulsating	Moderate	No	Yes	Yes	No	Yes	No	No	yes	60	Yes	No	No	No	none	none	Migraine without aura	migraine	migraine	migraine without aura	no TTH	abnormal	normal	6	no dyspepsia		headache alone
28	female	patient	indian	married	25.9	pre-university	no	no	no	no	no	no	no	no	no	<50	1-3 times/week	less than 15 days	Anytime	Alternating unilateral	Temporal	Tightness/Pressing	Severe	Yes	Yes	Yes	Yes	No	No	No	none	60	No	No	yes	No	none	none	Migraine without aura	migraine	migraine	migraine without aura	no TTH	normal	normal	2	no dyspepsia		headache alone
30	female	patient	malay	widow/widower	31.6	pre-university	no	no	no	no	no	no	no	no	no	<50	2- 4 times per month	less than 15 days	Anytime	bilateral	Temporal	Sharp/stabbing	Mild	Yes	Yes	Yes	No	Yes	Yes	No	none	20	Yes	No	No	No	none	none	Migraine without aura	migraine	migraine	migraine without aura	no TTH	normal	normal	0	no dyspepsia		headache alone
29	female	patient	malay	single	32.8	diploma	no	no	no	no	no	no	no	no	no	<50	once monthly	less than 15 days	Anytime	Alternating unilateral	Occipital	Throbbing/Pulsating	Severe	No	Yes	Yes	No	No	No	No	yes	100	No	No	No	No	none	none	Migraine without aura	migraine	migraine	migraine without aura	no TTH	abnormal	normal	8	no dyspepsia		headache alone
32	female	patient	malay	single	29.1	diploma	no	no	no	no	yes	no	no	no	no	<50	every day	equal and more than 15 days	On rising	Right	Frontal	Throbbing/Pulsating	Moderate	No	Yes	Yes	Yes	No	Yes	No	yes	60	No	Yes	No	yes	ergotamine	sumatriptan	Migraine without aura	migraine	migraine	migraine without aura	no TTH	normal	normal	4	no dyspepsia		headache alone
32	female	patient	malay	single	21.7	diploma	no	no	no	no	no	no	yes	no	no	<50	once monthly	less than 15 days	On rising	Alternating unilateral	Temporal	Throbbing/Pulsating	Severe	Yes	Yes	No	No	Yes	Yes	Yes	none	70	No	No	yes	yes	ergotamine	gabapentin	Migraine without aura	migraine	migraine	migraine without aura	no TTH	normal	normal	0	no dyspepsia		headache alone
33	female	patient	malay	married	27.1	pre-university	no	no	no	no	no	no	no	no	no	<50	once monthly	less than 15 days	Night	bilateral	Wholehead	Throbbing/Pulsating	Moderate	No	No	No	Yes	No	No	No	yes	50	Yes	No	No	No	none	none	Migraine without aura	migraine	migraine	migraine without aura	no TTH	normal	normal	3	no dyspepsia		headache alone
35	female	patient	malay	married	21.9	pre-university	no	no	no	no	yes	no	no	no	no	<50	2- 4 times per month	less than 15 days	Anytime	Alternating unilateral	Occipital	Throbbing/Pulsating	Moderate	No	Yes	No	No	No	No	No	yes	50	No	No	No	yes	none	gabapentin	frequent TTH	TTH	no migraine		TTH	normal	normal	4	no dyspepsia		headache alone
40	female	patient	malay	married	22.6	pre-university	no	no	no	no	no	no	no	no	no	<50	every day	equal and more than 15 days	Afternoon/Evening	bilateral	Frontal	Throbbing/Pulsating	Moderate	Yes	Yes	No	No	No	No	No	yes	70	Yes	No	yes	yes	none	gabapentin	chronic TTH	TTH	no migraine		TTH	normal	normal	6	dyspepsia	Motility-like Dyspepsia	Headache and dyspepsia
42	female	patient	malay	married	24.7	diploma	no	no	no	no	no	no	no	no	no	<50	2- 4 times per month	less than 15 days	Afternoon/Evening	bilateral	Frontal	Throbbing/Pulsating	Mild	Yes	Yes	Yes	Yes	No	Yes	Yes	none	20	Yes	No	No	No	none	none	frequent TTH	TTH	no migraine		TTH	normal	normal	0	no dyspepsia		headache alone
47	female	patient	indian	married	28.6	pre-university	no	no	yes	yes	no	no	no	no	no	<50	every day	equal and more than 15 days	On rising	Alternating unilateral	Temporal	Tightness/Pressing	Severe	Yes	Yes	Yes	Yes	Yes	No	No	none	100	No	No	No	No	ergotamine	none	Migraine with aura	migraine	migraine	migraine with aura	no TTH	normal	normal	13	dyspepsia	Motility-like Dyspepsia	Headache and dyspepsia
48	female	patient	malay	married	26.8	pre-university	no	no	no	no	no	no	no	no	no	<50	1-3 times/week	less than 15 days	Night	bilateral	Wholehead	Tightness/Pressing	Mild	Yes	Yes	Yes	Yes	No	Yes	Yes	none	50	Yes	No	No	No	none	none	frequent TTH	TTH	no migraine		TTH	abnormal	normal	9	dyspepsia	Motility-like Dyspepsia	Headache and dyspepsia
51	female	patient	indian	married	25.2	pre-university	no	no	no	no	no	yes	no	no	no	50 or more	2- 4 times per month	less than 15 days	Anytime	Alternating unilateral	Occipital	Sharp/stabbing	Moderate	No	No	Yes	No	No	No	No	none	30	No	No	No	No	none	none	frequent TTH	TTH	no migraine		TTH	normal	normal	3	no dyspepsia		headache alone
51	female	patient	malay	married	31.6	pre-university	no	no	no	no	no	no	no	no	no	50 or more	2- 4 times per month	less than 15 days	Anytime	bilateral	Frontal	Throbbing/Pulsating	Mild	No	Yes	No	No	No	Yes	Yes	none	20	Yes	No	No	No	none	none	infrequent TTH	TTH	no migraine		TTH	normal	normal	0	no dyspepsia		headache alone
51	female	patient	indian	married	30.9	pre-university	no	no	no	yes	no	no	yes	no	no	50 or more	every day	equal and more than 15 days	Afternoon/Evening	Alternating unilateral	Temporal	Throbbing/Pulsating	Moderate	No	Yes	Yes	Yes	No	No	No	none	80	No	No	No	No	none	none	Migraine with aura	migraine	migraine	migraine with aura	no TTH	abnormal	normal	11	dyspepsia	Motility-like Dyspepsia	Headache and dyspepsia
53	female	patient	indian	married	23.8	pre-university	no	no	no	no	no	no	no	no	no	50 or more	2- 4 times per month	less than 15 days	Night	Alternating unilateral	Occipital	Sharp/stabbing	Severe	No	Yes	Yes	Yes	No	Yes	No	none	70	Yes	Yes	No	No	none	none	Migraine without aura	migraine	migraine	migraine without aura	no TTH	normal	normal	8	no dyspepsia		headache alone
55	female	patient	chinese	married	21.6	primary	no	no	no	yes	no	no	no	no	no	50 or more	every day	equal and more than 15 days	On rising	bilateral	Frontal	Throbbing/Pulsating	Moderate	Yes	Yes	Yes	No	Yes	Yes	No	none	60	Yes	No	No	No	none	none	Migraine without aura	migraine	migraine	migraine without aura	no TTH	normal	normal	0	dyspepsia	Ulcer-like Dyspepsia	Headache and dyspepsia
56	female	patient	indian	married	35.3	pre-university	no	no	no	yes	no	no	no	no	no	50 or more	every day	equal and more than 15 days	Afternoon/Evening	Right	Temporal	Throbbing/Pulsating	Severe	Yes	No	Yes	No	Yes	Yes	No	none	70	No	No	No	No	none	none	Migraine without aura	migraine	migraine	migraine without aura	no TTH	abnormal	normal	15	dyspepsia	Ulcer-like Dyspepsia	Headache and dyspepsia
60	female	patient	malay	married	20.1	pre-university	no	no	no	no	no	no	no	no	no	50 or more	once monthly	less than 15 days	Afternoon/Evening	Alternating unilateral	Frontal	Throbbing/Pulsating	Mild	Yes	Yes	Yes	No	No	Yes	No	none	70	Yes	No	No	No	none	none	frequent TTH	TTH	no migraine		TTH	abnormal	normal	1	no dyspepsia		headache alone
61	female	patient	chinese	married	21.6	pre-university	no	no	yes	no	no	no	no	no	no	50 or more	every day	equal and more than 15 days	Anytime	bilateral	Wholehead	Throbbing/Pulsating	Moderate	No	No	No	No	No	Yes	No	none	70	Yes	No	No	yes	none	sumatriptan	Migraine without aura	migraine	migraine	migraine without aura	no TTH	normal	normal	0	no dyspepsia		headache alone
62	female	patient	chinese	married	23.3	pre-university	no	no	yes	no	no	no	no	no	yes	50 or more	every day	equal and more than 15 days	On rising	Alternating unilateral	Temporal	Throbbing/Pulsating	Severe	No	No	No	No	No	No	No	none	80	No	Yes	yes	yes	none	gabapentin	Migraine with aura	migraine	migraine	migraine with aura	no TTH	normal	normal	3	no dyspepsia		headache alone
62	female	patient	malay	married	25.3	secondary	no	no	no	no	no	no	no	no	no	50 or more	every day	equal and more than 15 days	Night	Alternating unilateral	Temporal	Throbbing/Pulsating	Moderate	Yes	Yes	Yes	No	No	Yes	Yes	none	50	Yes	No	No	yes	none	gabapentin	chronic TTH	TTH	no migraine		TTH	normal	normal	3	no dyspepsia		headache alone
65	female	patient	chinese	married	23.8	pre-university	no	no	no	no	no	no	no	no	no	50 or more	every day	equal and more than 15 days	Afternoon/Evening	Right	Temporal	Throbbing/Pulsating	Mild	Yes	No	No	No	No	Yes	No	none	60	Yes	No	No	yes	none	gabapentin	Migraine without aura	migraine	migraine	migraine without aura	no TTH	normal	normal	1	no dyspepsia		headache alone
68	female	patient	malay	married	23.1	pre-university	no	no	yes	yes	no	no	no	no	no	50 or more	2- 4 times per month	less than 15 days	On rising	Left	Frontal	Tightness/Pressing	Mild	No	No	No	No	No	No	No	none	50	Yes	No	No	yes	none	gabapentin	frequent TTH	TTH	no migraine		TTH	normal	abnormal	3	no dyspepsia		headache alone
19	male	patient	indian	single	18.9	diploma	no	no	no	no	no	no	no	no	no	<50	1-3 times/week	less than 15 days	Night	bilateral	Frontal	Sharp/stabbing	Severe	No	Yes	Yes	No	No	No	No	none	80	Yes	No	No	No	none	none	frequent TTH	TTH	no migraine		TTH	normal	normal	0	no dyspepsia		headache alone
21	male	patient	chinese	single	18.4	pre-university	no	no	no	no	no	no	no	no	no	<50	2- 4 times per month	less than 15 days	Afternoon/Evening	Left	Occipital	Tightness/Pressing	Severe	No	Yes	No	No	No	Yes	No	none	40	Yes	No	No	No	none	none	Migraine with aura	migraine	migraine	migraine with aura	no TTH	abnormal	normal	21	no dyspepsia		headache alone
22	male	patient	malay	single	17.3	pre-university	yes	no	no	no	no	no	no	no	no	<50	2- 4 times per month	less than 15 days	On rising	Alternating unilateral	Temporal	Tightness/Pressing	Moderate	No	Yes	Yes	No	No	No	No	none	40	Yes	No	No	No	none	none	frequent TTH	TTH	no migraine		TTH	normal	normal	0	no dyspepsia		headache alone
23	male	patient	malay	single	15.6	pre-university	no	no	no	no	no	no	no	yes	no	<50	2- 4 times per month	less than 15 days	Anytime	bilateral	Temporal	Throbbing/Pulsating	Moderate	Yes	Yes	No	No	Yes	No	No	none	100	Yes	No	No	No	none	none	Migraine without aura	migraine	migraine	migraine without aura	no TTH	abnormal	normal	3	no dyspepsia		headache alone
26	male	patient	malay	single	21.2	diploma	yes	no	no	no	no	no	no	no	no	<50	2- 4 times per month	less than 15 days	Afternoon/Evening	bilateral	Wholehead	Tightness/Pressing	Mild	No	No	No	No	No	No	No	yes	20	No	No	No	No	none	none	frequent TTH	TTH	no migraine		TTH	normal	normal	0	no dyspepsia		headache alone
24	male	patient	malay	single	22.6	pre-university	yes	no	no	no	no	no	no	no	no	<50	2- 4 times per month	less than 15 days	Afternoon/Evening	bilateral	Wholehead	Tightness/Pressing	Moderate	Yes	Yes	Yes	Yes	No	Yes	No	none	60	Yes	No	No	No	none	none	infrequent TTH	TTH	no migraine		TTH	normal	normal	0	no dyspepsia		headache alone
26	male	patient	malay	married	36	diploma	no	no	no	no	no	no	no	no	no	<50	every day	equal and more than 15 days	On rising	bilateral	Temporal	Tightness/Pressing	Severe	No	Yes	Yes	No	Yes	No	No	none	80	Yes	No	No	No	none	none	chronic TTH	TTH	no migraine		TTH	abnormal	abnormal	4	no dyspepsia		headache alone
27	male	patient	malay	single	19	diploma	no	no	no	no	yes	no	no	no	no	<50	1-3 times/week	less than 15 days	Afternoon/Evening	bilateral	Frontal	Sharp/stabbing	Moderate	No	Yes	Yes	No	Yes	Yes	No	none	60	No	No	No	yes	none	carbamazepine	frequent TTH	TTH	no migraine		TTH	abnormal	normal	6	dyspepsia	Motility-like Dyspepsia	Headache and dyspepsia
27	male	patient	malay	married	22.1	pre-university	no	no	no	no	no	no	no	no	no	<50	once monthly	less than 15 days	Afternoon/Evening	Left	Frontal	Throbbing/Pulsating	Moderate	Yes	No	Yes	No	No	No	No	none	70	Yes	No	No	No	none	none	Migraine with aura	migraine	migraine	migraine with aura	no TTH	abnormal	normal	11	dyspepsia	Reflux-like Dyspepsia	Headache and dyspepsia
29	male	patient	malay	married	24	degree	no	no	no	no	no	no	no	no	no	<50	every day	equal and more than 15 days	Afternoon/Evening	bilateral	Wholehead	Tightness/Pressing	Moderate	No	Yes	Yes	Yes	Yes	No	No	none	60	Yes	No	No	yes	none	carbamazepine	chronic TTH	TTH	no migraine		TTH	abnormal	abnormal	20	no dyspepsia		headache alone
30	male	patient	malay	married	26.6	pre-university	yes	no	no	no	no	no	no	no	no	<50	once monthly	less than 15 days	Anytime	Left	Frontal	Throbbing/Pulsating	Severe	No	Yes	No	No	No	No	No	none	80	Yes	No	No	No	none	none	Migraine with aura	migraine	migraine	migraine with aura	no TTH	normal	normal	0	no dyspepsia		headache alone
30	male	patient	malay	single	20.1	degree	no	no	no	no	no	no	no	no	no	<50	1-3 times/week	less than 15 days	Afternoon/Evening	Alternating unilateral	Wholehead	Throbbing/Pulsating	Moderate	No	No	No	No	No	No	No	yes	70	No	No	No	No	none	none	frequent TTH	TTH	no migraine		TTH	abnormal	normal	8	dyspepsia	Motility-like Dyspepsia	Headache and dyspepsia
32	male	patient	malay	married	22.7	degree	no	no	no	no	no	no	no	no	no	<50	once monthly	less than 15 days	Afternoon/Evening	bilateral	Frontal	Tightness/Pressing	Mild	No	Yes	No	No	No	No	No	yes	20	Yes	No	No	No	none	none	frequent TTH	TTH	no migraine		TTH	normal	normal	0	no dyspepsia		headache alone
32	male	patient	malay	widow/widower	25.5	diploma	no	no	no	no	yes	no	no	no	no	<50	2- 4 times per month	less than 15 days	Afternoon/Evening	bilateral	Frontal	Tightness/Pressing	Moderate	No	Yes	Yes	Yes	No	Yes	No	none	50	Yes	No	No	No	none	none	frequent TTH	TTH	no migraine		TTH	normal	abnormal	0	no dyspepsia		headache alone
33	male	patient	malay	married	19.1	diploma	yes	no	no	no	no	no	no	no	no	<50	once monthly	less than 15 days	Afternoon/Evening	Alternating unilateral	Wholehead	Sharp/stabbing	Mild	No	Yes	Yes	No	No	No	No	none	30	Yes	No	No	No	none	none	frequent TTH	TTH	no migraine		TTH	normal	normal	0	no dyspepsia		headache alone
35	male	patient	indian	married	27	degree	no	no	no	no	yes	no	no	no	no	<50	once monthly	less than 15 days	Afternoon/Evening	bilateral	Frontal	Sharp/stabbing	Mild	No	Yes	No	Yes	Yes	No	No	none	50	Yes	No	No	No	none	none	frequent TTH	TTH	no migraine		TTH	normal	normal	6	dyspepsia	Motility-like Dyspepsia	Headache and dyspepsia
36	male	patient	malay	married	22.1	diploma	no	no	no	no	no	no	no	no	no	<50	2- 4 times per month	less than 15 days	Afternoon/Evening	Alternating unilateral	Temporal	Throbbing/Pulsating	Moderate	No	Yes	Yes	No	No	No	No	yes	30	Yes	No	No	No	none	none	frequent TTH	TTH	no migraine		TTH	normal	normal	0	no dyspepsia		headache alone
36	male	patient	malay	married	19.6	degree	no	no	no	no	no	no	no	no	no	<50	2- 4 times per month	less than 15 days	Afternoon/Evening	Alternating unilateral	Temporal	Throbbing/Pulsating	Moderate	No	Yes	Yes	No	No	No	No	none	40	Yes	No	No	No	none	none	Migraine without aura	migraine	migraine	migraine without aura	no TTH	normal	normal	0	no dyspepsia		headache alone
36	male	patient	chinese	single	31.2	diploma	no	no	yes	no	no	no	no	no	no	<50	once monthly	less than 15 days	Anytime	bilateral	Occipital	Throbbing/Pulsating	Mild	Yes	Yes	Yes	No	No	Yes	No	none	40	Yes	No	No	No	none	none	frequent TTH	TTH	no migraine		TTH	normal	normal	0	no dyspepsia		headache alone
38	male	patient	chinese	single	22.1	pre-university	no	no	no	no	no	no	no	no	no	<50	once monthly	less than 15 days	On rising	bilateral	Frontal	Throbbing/Pulsating	Severe	No	No	No	No	No	No	No	none	70	No	No	No	No	none	none	frequent TTH	TTH	no migraine		TTH	normal	normal	1	no dyspepsia		headache alone
47	male	patient	indian	married	31.6	diploma	no	no	no	no	yes	no	no	no	no	<50	1-3 times/week	less than 15 days	On rising	Alternating unilateral	Frontal	Throbbing/Pulsating	Moderate	No	Yes	No	No	No	Yes	No	none	60	Yes	No	No	No	none	none	Migraine with aura	migraine	migraine	migraine with aura	no TTH	normal	normal	0	no dyspepsia		headache alone
52	male	patient	malay	married	24.5	diploma	no	no	no	no	no	no	no	no	no	50 or more	once monthly	less than 15 days	Afternoon/Evening	Alternating unilateral	Frontal	Throbbing/Pulsating	Moderate	Yes	No	Yes	Yes	Yes	Yes	No	none	70	No	No	No	No	none	none	infrequent TTH	TTH	no migraine		TTH	normal	abnormal	7	dyspepsia	Ulcer-like Dyspepsia	Headache and dyspepsia
62	male	patient	indian	married	28	pre-university	no	no	yes	no	no	no	no	no	no	50 or more	every other day	equal and more than 15 days	Anytime	Left	Temporal	Tightness/Pressing	Moderate	No	Yes	Yes	No	No	No	No	none	50	Yes	No	No	yes	none	gabapentin	chronic TTH	TTH	no migraine		TTH	normal	abnormal	5	dyspepsia	Reflux-like Dyspepsia	Headache and dyspepsia
58	male	patient	indian	married	22.2	pre-university	no	no	no	yes	no	no	no	no	no	50 or more	2- 4 times per month	less than 15 days	Afternoon/Evening	Right	Frontal	Tightness/Pressing	Mild	No	Yes	No	No	No	No	No	none	40	Yes	No	No	yes	none	carbamazepine	frequent TTH	TTH	no migraine		TTH	abnormal	normal	3	no dyspepsia		headache alone
60	male	patient	malay	married	25	pre-university	no	no	yes	yes	no	no	no	no	no	50 or more	every day	equal and more than 15 days	Anytime	Right	Temporal	Sharp/stabbing	Severe	No	No	No	No	No	No	No	none	80	Yes	No	No	yes	none	gabapentin	chronic TTH	TTH	no migraine		TTH	normal	normal	0	no dyspepsia		headache alone
69	male	patient	chinese	married	32.3	diploma	no	no	no	no	no	no	no	no	no	50 or more	every day	equal and more than 15 days	Anytime	Left	Frontal	Throbbing/Pulsating	Severe	No	Yes	No	No	No	No	No	yes	0	Yes	No	No	No	none	none	Migraine without aura	migraine	migraine	migraine without aura	no TTH	normal	normal	0	no dyspepsia		headache alone
33	male	patient	malay	married	23.9	pre-university	no	no	no	no	no	no	no	no	no	<50	2- 4 times per month	less than 15 days	Anytime	bilateral	Frontal	Throbbing/Pulsating	Moderate	No	Yes	Yes	No	No	No	No	none	70	No	No	No	No	none	none	Migraine with aura	migraine	migraine	migraine with aura	no TTH	normal	normal	0	no dyspepsia		headache alone
18	female	control	indian	single	18.4	pre-university	no	no	no	no	no	no	no	no	no	<50																												abnormal	normal	3	no dyspepsia
19	female	control	malay	single	20	pre-university	no	no	no	no	no	no	no	no	no	<50																												normal	normal	2	no dyspepsia
19	female	control	malay	single	29.3	pre-university	no	no	no	no	no	no	no	no	no	<50																												normal	normal	1	no dyspepsia
21	female	control	indian	single	21.6	pre-university	no	no	no	no	no	no	no	no	no	<50																												normal	normal	3	no dyspepsia
24	female	control	indian	single	22.5	diploma	no	no	no	yes	no	no	no	no	no	<50																												normal	normal	11	no dyspepsia
25	female	control	malay	single	25.3	pre-university	no	no	no	no	no	no	no	no	no	<50																												normal	normal	0	no dyspepsia
26	female	control	malay	married	34.5	pre-university	no	no	no	no	no	no	no	no	no	<50																												normal	normal	1	no dyspepsia
26	female	control	indian	married	19.5	diploma	no	no	no	no	no	no	no	no	no	<50																												abnormal	abnormal	14	no dyspepsia
28	female	control	malay	married	25.5	pre-university	no	no	no	no	no	no	no	no	no	<50																												normal	normal	3	no dyspepsia
29	female	control	malay	married	27.6	pre-university	no	no	no	no	no	no	no	no	no	<50																												abnormal	normal	2	no dyspepsia
29	female	control	malay	married	25.9	degree	no	no	no	no	yes	no	no	no	no	<50																												abnormal	abnormal	10	dyspepsia	Motility-like Dyspepsia
32	female	control	malay	widow/widower	31.6	pre-university	no	no	no	no	no	no	no	no	no	<50																												normal	normal	3	no dyspepsia
32	female	control	malay	single	32.8	pHD	no	no	no	no	no	no	no	no	no	<50																												abnormal	normal	0	no dyspepsia
33	female	control	malay	married	25	diploma	no	no	no	no	no	no	no	no	no	<50																												abnormal	normal	0	no dyspepsia
33	female	control	malay	single	29.1	degree	no	no	no	no	yes	no	no	no	no	<50																												normal	normal	2	no dyspepsia
35	female	control	malay	single	21.7	diploma	no	no	no	no	no	no	no	no	no	<50																												normal	normal	2	no dyspepsia
35	female	control	malay	married	27.1	diploma	no	no	no	no	no	no	no	no	no	<50																												normal	normal	0	dyspepsia	Ulcer-like Dyspepsia
36	female	control	malay	single	34.2	diploma	no	no	no	no	no	no	no	no	no	<50																												abnormal	normal	26	no dyspepsia
39	female	control	malay	married	21.9	pre-university	no	no	no	no	no	no	no	no	no	<50																												normal	normal	0	no dyspepsia
40	female	control	indian	single	30.3	pre-university	no	no	no	yes	no	no	no	no	no	<50																												abnormal	abnormal	18	dyspepsia	Reflux-like Dyspepsia
41	female	control	malay	married	21.1	pre-university	no	no	no	no	no	no	no	no	no	<50																												normal	normal	2	no dyspepsia
42	female	control	chinese	widow/widower	20.5	not available	no	no	no	no	no	no	no	no	no	<50																												normal	normal	3	no dyspepsia
43	female	control	malay	married	37.5	degree	no	no	no	no	no	no	no	no	no	<50																												normal	abnormal	6	no dyspepsia
43	female	control	malay	married	20.8	pre-university	no	no	no	no	no	no	no	no	no	<50																												normal	normal	0	no dyspepsia
46	female	control	indian	married	22.6	pre-university	no	no	no	no	yes	no	no	no	no	<50																												normal	normal	7	dyspepsia	Ulcer-like Dyspepsia
48	female	control	malay	married	22.4	pre-university	no	no	no	no	no	no	no	no	no	<50																												normal	abnormal	0	no dyspepsia
51	female	control	malay	married	20.6	degree	no	no	no	no	no	no	no	no	no	50 or more																												normal	normal	1	no dyspepsia
52	female	control	indian	married	24.7	pre-university	no	no	no	no	no	no	no	no	no	50 or more																												abnormal	abnormal	43	dyspepsia	Motility-like Dyspepsia
53	female	control	malay	married	28.6	pre-university	no	no	no	no	no	no	no	no	no	50 or more																												abnormal	abnormal	1	no dyspepsia
53	female	control	indian	married	26.8	pre-university	no	no	no	no	yes	no	no	no	no	50 or more																												normal	normal	0	no dyspepsia
55	female	control	chinese	married	35.8	pre-university	yes	yes	no	no	no	no	no	no	no	50 or more																												normal	normal	0	no dyspepsia
56	female	control	indian	married	25.2	pre-university	no	no	no	no	no	no	no	no	no	50 or more																												normal	normal	0	no dyspepsia
57	female	control	indian	married	31.6	degree	no	no	yes	yes	no	no	no	no	no	50 or more																												abnormal	abnormal	15	no dyspepsia
60	female	control	malay	married	30.9	pre-university	no	no	yes	no	no	no	no	no	no	50 or more																												abnormal	normal	4	no dyspepsia
60	female	control	malay	married	23.8	pre-university	no	no	no	no	no	no	no	no	no	50 or more																												normal	normal	2	no dyspepsia
62	female	control	indian	married	21.6	pre-university	no	no	yes	no	no	no	no	no	no	50 or more																												normal	normal	0	no dyspepsia
56	female	control	chinese	married	35.3	degree	no	no	no	no	no	no	no	no	no	50 or more																												normal	normal	4	no dyspepsia
21	male	control	malay	married	20.1	degree	no	no	no	no	no	no	yes	no	no	<50																												abnormal	normal	0	dyspepsia	Motility-like Dyspepsia
24	male	control	malay	married	26.6	pre-university	no	no	no	no	no	no	no	no	no	<50																												abnormal	abnormal	6	no dyspepsia
24	male	control	malay	married	21.6	pre-university	no	no	no	no	no	no	no	no	no	<50																												abnormal	normal	5	no dyspepsia
24	male	control	malay	married	23.3	diploma	no	no	no	no	no	no	no	no	no	<50																												abnormal	normal	0	no dyspepsia
26	male	control	malay	married	25.3	degree	no	no	no	no	no	no	no	no	no	<50																												abnormal	normal	4	no dyspepsia
28	male	control	malay	married	28.4	degree	no	no	no	no	no	no	no	no	no	<50																												normal	normal	0	no dyspepsia
28	male	control	malay	married	23.8	degree	no	no	no	no	no	no	no	no	no	<50																												normal	normal	6	no dyspepsia
31	male	control	malay	married	23.1	degree	no	no	no	no	no	no	yes	no	no	<50																												normal	normal	5	no dyspepsia
32	male	control	malay	single	18.9	pHD	no	no	no	no	yes	no	no	no	no	<50																												normal	normal	0	dyspepsia	Motility-like Dyspepsia
33	male	control	malay	single	18.4	diploma	yes	no	no	no	no	no	no	no	no	<50																												normal	normal	0	no dyspepsia
33	male	control	malay	single	17.3	pre-university	no	no	no	no	no	no	no	no	no	<50																												abnormal	abnormal	2	no dyspepsia
34	male	control	malay	single	15.6	pre-university	no	no	no	no	no	no	no	no	no	<50																												abnormal	normal	5	no dyspepsia
38	male	control	indian	single	21.2	diploma	no	no	no	no	no	no	no	no	no	<50																												normal	normal	7	no dyspepsia
40	male	control	chinese	single	22.6	pHD	no	no	no	no	no	no	no	no	no	<50																												normal	normal	0	no dyspepsia
46	male	control	indian	married	31.3	not available	no	no	no	no	no	no	no	no	no	<50																												abnormal	abnormal	11	dyspepsia	Motility-like Dyspepsia
57	male	control	malay	married	36	pre-university	yes	no	no	no	no	no	no	no	no	50 or more																												normal	normal	1	no dyspepsia
60	male	control	indian	single	19	pre-university	no	no	no	no	no	no	no	no	no	50 or more																												abnormal	normal	4	no dyspepsia
65	male	control	indian	married	22.1	pre-university	no	yes	no	yes	no	no	no	no	no	50 or more																												normal	normal	1	no dyspepsia
68	male	control	chinese	single	23.4	pre-university	no	no	no	yes	no	no	no	no	no	50 or more																												normal	normal	5	no dyspepsia
63	male	control	indian	single	28.7	pre-university	no	yes	yes	yes	no	no	no	no	no	50 or more																												normal	normal	2	no dyspepsia
32	male	control	malay	married	26.6	diploma	yes	no	no	no	no	no	no	no	no	<50																												normal	normal	6	no dyspepsia
34	male	control	malay	single	20.1	degree	no	no	no	no	no	no	no	no	no	<50																												abnormal	abnormal	12	dyspepsia	Reflux-like Dyspepsia
24	male	control	indian	single	18.6	degree	no	no	no	no	no	no	no	no	no	<50																												abnormal	abnormal	17	dyspepsia	Motility-like Dyspepsia
33	male	control	malay	married	22.7	degree	no	no	no	no	no	no	no	no	no	<50																												normal	normal	2	no dyspepsia
31	male	control	malay	widow/widower	25.5	degree	no	no	no	no	no	no	no	no	no	<50																												normal	normal	0	no dyspepsia
31	male	control	malay	married	19.1	pHD	no	no	no	no	no	no	no	no	no	<50																												normal	normal	0	no dyspepsia
31	male	control	malay	single	23.3	degree	no	no	no	no	no	no	no	no	no	<50																												normal	normal	1	no dyspepsia
32	male	control	malay	married	27	degree	no	no	no	no	no	no	no	no	no	<50																												normal	normal	4	no dyspepsia
52	male	control	malay	married	22.1	pre-university	no	no	no	no	no	no	no	no	no	50 or more																												normal	normal	1	no dyspepsia
62	female	control	malay	married	24.8	secondary	no	no	no	no	no	no	no	no	no	50 or more																												normal	normal	7	dyspepsia	Motility-like Dyspepsia
24	male	control	malay	married	19.6	diploma	no	no	no	no	no	no	no	no	no	<50																												normal	normal	1	no dyspepsia
26	male	control	malay	single	31.2	diploma	no	no	no	no	no	no	no	no	no	<50																												normal	normal	6	no dyspepsia
42	female	control	malay	single	22.1	degree	no	no	no	no	no	no	no	no	no	<50																												abnormal	normal	5	no dyspepsia
44	female	control	indian	married	31.6	degree	no	no	no	no	no	no	no	no	no	<50																												normal	normal	2	no dyspepsia
29	female	control	malay	married	24.5	diploma	no	no	no	no	no	no	no	no	no	<50																												normal	normal	3	no dyspepsia
31	female	control	malay	married	28	diploma	no	no	no	no	no	no	no	no	no	<50																												abnormal	normal	2	no dyspepsia
28	female	control	malay	married	25	diploma	no	no	no	no	no	no	no	no	no	<50																												normal	normal	0	no dyspepsia
33	male	control	malay	married	24.9	pre-university	no	no	no	no	no	no	no	no	no	<50																												normal	normal	0	no dyspepsia
41	female	control	indian	married	33.3	secondary	no	no	no	no	no	no	no	no	no	<50																												abnormal	normal	3	no dyspepsia
23	male	control	chinese	married	23.7	degree	no	no	no	no	no	no	no	no	no	<50																												normal	normal	0	no dyspepsia
34	male	control	chinese	married	23.9	pHD	no	no	no	no	no	no	no	no	no	<50																												normal	normal	0	no dyspepsia
64	female	control	chinese	married	21.4	not available	no	no	yes	no	no	no	no	no	no	50 or more																												normal	normal	5	no dyspepsia
63	female	control	chinese	married	22.6	not available	no	no	no	no	no	no	no	no	no	50 or more																												normal	normal	0	no dyspepsia
56	female	patient	chinese	single	23.6	pre-university	no	no	yes	no	no	no	no	no	no	50 or more	2- 4 times per month	less than 15 days	Anytime	Alternating unilateral	Occipital	Tightness/Pressing	Mild	No	No	No	No	No	No	No	none	41	No	No	No	No	none	none	frequent TTH	TTH	no migraine		TTH	normal	normal	6	no dyspepsia		headache alone
70	female	patient	chinese	married	23.9	diploma	no	no	yes	no	no	no	no	no	no	50 or more	2- 4 times per month	less than 15 days	Anytime	bilateral	Wholehead	Tightness/Pressing	Mild	No	Yes	No	No	No	No	No	none	46	Yes	No	No	No	none	none	frequent TTH	TTH	no migraine		TTH	normal	normal	8	no dyspepsia		headache alone
35	male	control	malay	married	20.4	degree	no	no	no	no	no	no	no	no	no	<50																												normal	normal	3	no dyspepsia
59	female	control	chinese	married	24.3	secondary	no	no	yes	no	no	no	no	no	no	50 or more																												normal	normal	8	no dyspepsia
70	female	control	chinese	single	21.5	secondary	no	no	yes	yes	no	no	no	no	no	50 or more																												normal	normal	2	no dyspepsia
34	female	control	malay	married	36.3	degree	no	no	no	no	no	no	no	no	no	<50																												normal	normal	2	no dyspepsia
53	female	control	malay	married	26.8	primary	no	no	yes	no	yes	no	no	no	no	50 or more																												abnormal	normal	13	dyspepsia	Motility-like Dyspepsia
29	male	control	indian	single	26.3	secondary	yes	yes	no	no	yes	no	no	no	no	<50																												normal	abnormal	15	no dyspepsia
67	female	control	chinese	married	25	secondary	no	no	no	no	yes	no	no	no	no	50 or more																												normal	normal	2	no dyspepsia
49	female	patient	indian	divorced	22.3	degree	no	no	yes	no	no	no	no	no	no	<50	2- 4 times per month	less than 15 days	On rising	right orbital	vertex	Throbbing/Pulsating	Severe	No	No	No	No	No	No	No	none	0	Yes	No	No	No	none	sumatriptan	Migraine without aura	migraine	migraine	migraine without aura	no TTH	normal	normal	6	no dyspepsia		headache alone
75	male	patient	chinese	married	20.3	secondary	no	no	no	yes	no	no	no	no	no	50 or more	every day	equal and more than 15 days	Afternoon/Evening	bilateral	Frontal	Tightness/Pressing	Mild	No	No	No	No	No	No	No	none	30	No	No	No	yes	none	none	chronic TTH	TTH	no migraine		TTH	normal	normal	5	no dyspepsia		headache alone
53	female	patient	indian	married	20.4	diploma	no	no	no	no	no	no	no	no	no	50 or more	every day	equal and more than 15 days	Anytime	bilateral	Wholehead	Tightness/Pressing	Severe	No	No	No	No	No	No	No	none	75	Yes	No	No	No	none	none	chronic TTH	TTH	no migraine		TTH	normal	abnormal	8	no dyspepsia		headache alone
62	female	patient	indian	married	40.7	secondary	no	no	no	no	no	no	no	no	no	50 or more	once monthly	less than 15 days	Anytime	left orbital	Frontal	Tightness/Pressing	Severe	No	No	No	No	No	No	No	none	80	Yes	No	No	yes	none	none	infrequent TTH	TTH	no migraine		TTH	normal	abnormal	5	dyspepsia	Reflux-like Dyspepsia	Headache and dyspepsia
64	female	patient	indian	married	20.8	secondary	no	no	yes	yes	no	yes	no	no	no	50 or more	every day	equal and more than 15 days	Anytime	Right	Occipital	Tightness/Pressing	Moderate	No	No	No	No	No	No	No	none	20	No	No	No	No	none	none	chronic TTH	TTH	no migraine		TTH	normal	normal	4	no dyspepsia		headache alone
29	female	patient	chinese	single	20.3	pHD	no	no	no	no	no	no	no	no	no	<50	2- 4 times per month	less than 15 days	Anytime	Right	Frontal	Throbbing/Pulsating	Moderate	No	No	No	No	No	No	No	none	20	No	No	No	yes	none	sibelium	Migraine without aura	migraine	migraine	migraine without aura	no TTH	abnormal	normal	10	dyspepsia	Reflux-like Dyspepsia	Headache and dyspepsia
66	male	patient	indian	widow/widower	27.3	secondary	no	no	yes	no	no	no	no	no	no	50 or more	1-3 times/week	less than 15 days	Anytime	Alternating unilateral	Wholehead	Tightness/Pressing	Severe	No	No	No	No	No	No	No	none	20	Yes	No	No	yes	none	none	Migraine with aura	migraine	migraine	migraine with aura	no TTH	normal	abnormal	8	no dyspepsia		headache alone
69	female	patient	chinese	married	22.9	secondary	no	no	no	no	yes	yes	no	no	no	50 or more	1-3 times/week	less than 15 days	Anytime	Right	Temporal	Throbbing/Pulsating	Moderate	No	No	No	No	No	No	No	none	50	Yes	No	No	No	none	none	frequent TTH	TTH	no migraine		TTH	normal	normal	11	no dyspepsia		headache alone
56	female	patient	indian	married	24	primary	no	no	no	yes	no	no	no	no	no	50 or more	every day	equal and more than 15 days	Anytime	bilateral	Wholehead	Throbbing/Pulsating	Moderate	No	No	No	No	No	No	No	none	100	No	No	No	yes	none	none	chronic TTH	TTH	no migraine		TTH	normal	normal	2	no dyspepsia		headache alone
66	female	patient	malay	widow/widower	24.1	secondary	no	no	yes	no	yes	no	no	no	no	50 or more	once monthly	less than 15 days	Anytime	bilateral	Temporal	Throbbing/Pulsating	Severe	No	No	Yes	No	No	No	No	none	50	Yes	No	No	yes	none	none	Migraine with aura	migraine	migraine	migraine with aura	no TTH	normal	normal	4	no dyspepsia		headache alone
66	female	patient	chinese	married	23.3	primary	no	no	no	yes	no	no	no	no	no	50 or more	2- 4 times per month	less than 15 days	Anytime	Right	Wholehead	Throbbing/Pulsating	Moderate	No	No	No	No	No	No	No	none	50	Yes	No	No	yes	none	none	frequent TTH	TTH	no migraine		TTH	normal	normal	2	no dyspepsia		headache alone
38	male	patient	malay	married	29.3	diploma	no	no	no	no	no	no	no	no	no	<50	2- 4 times per month	less than 15 days	Anytime	bilateral	Temporal	Tightness/Pressing	Moderate	No	No	No	No	No	No	No	none	20	Yes	No	No	No	none	none	frequent TTH	TTH	no migraine		TTH	normal	normal	2	no dyspepsia		headache alone
47	female	patient	malay	married	34.6	secondary	no	no	no	no	no	no	no	no	no	<50	2- 4 times per month	less than 15 days	Anytime	Right	Temporal	Throbbing/Pulsating	Moderate	Yes	Yes	Yes	No	No	Yes	No	none	30	Yes	No	No	No	none	sibelium	Migraine with aura	migraine	migraine	migraine with aura	no TTH	normal	normal	2	no dyspepsia		headache alone
65	female	patient	chinese	married	21.3	primary	no	no	no	no	no	no	no	no	no	50 or more	every day	equal and more than 15 days	Anytime	Alternating unilateral	Wholehead	Throbbing/Pulsating	Moderate	No	No	No	No	No	No	No	none	75	No	Yes	No	No	none	gabapentin	Migraine without aura	migraine	migraine	migraine without aura	no TTH	normal	normal	5	no dyspepsia		headache alone
51	female	patient	indian	divorced	31.6	secondary	no	no	yes	yes	yes	no	no	no	no	50 or more	2- 4 times per month	less than 15 days	Anytime	Left	Temporal	Throbbing/Pulsating	Severe	No	Yes	Yes	No	No	No	No	none	50	Yes	No	No	No	none	none	Migraine without aura	migraine	migraine	migraine without aura	no TTH	normal	normal	11	no dyspepsia		headache alone
51	female	patient	indian	married	25.8	degree	no	no	no	yes	no	no	no	no	no	50 or more	2- 4 times per month	less than 15 days	Anytime	Right	Wholehead	Tightness/Pressing	Severe	No	Yes	No	No	No	No	No	none	0	Yes	No	No	No	none	none	Migraine without aura	migraine	migraine	migraine without aura	no TTH	normal	normal	2	no dyspepsia		headache alone
46	male	patient	chinese	married	27.7	secondary	no	no	yes	no	yes	no	no	no	no	<50	every day	equal and more than 15 days	Anytime	bilateral	Wholehead	Tightness/Pressing	Moderate	No	No	No	No	No	No	No	none	60	No	No	No	No	none	none	chronic TTH	TTH	no migraine		TTH	normal	normal	6	no dyspepsia		headache alone
24	male	patient	chinese	single	33.5	diploma	no	no	no	no	no	no	no	no	no	<50	every day	equal and more than 15 days	Anytime	Right	Frontal	Sharp/stabbing	Severe	No	No	No	No	No	No	No	none	30	No	No	No	yes	none	carbamazepine	chronic TTH	TTH	no migraine		TTH	normal	normal	2	no dyspepsia		headache alone
45	male	patient	chinese	married	24.5	secondary	yes	no	no	no	no	no	no	no	no	<50	every other day	equal and more than 15 days	Anytime	Right	Wholehead	Tightness/Pressing	Moderate	No	Yes	No	No	No	Yes	No	none	75	No	No	No	No	ergotamine	none	chronic TTH	TTH	no migraine		TTH	normal	normal	2	no dyspepsia		headache alone
66	female	control	chinese	widow/widower	18	degree	no	no	no	no	no	no	no	no	no	50 or more																												normal	normal	2	no dyspepsia
49	female	control	indian	married	29.2	secondary	no	no	no	no	yes	no	no	no	no	<50																												normal	normal	3	no dyspepsia
57	female	control	indian	widow/widower	23.6	primary	no	no	no	no	no	no	no	no	no	50 or more																												normal	normal	6	no dyspepsia
67	female	control	malay	widow/widower	23.4	secondary	no	no	no	no	no	no	no	no	no	50 or more																												normal	normal	8	no dyspepsia
60	female	control	indian	widow/widower	28.9	primary	no	no	yes	no	no	no	no	no	no	50 or more																												normal	normal	7	no dyspepsia
76	male	control	chinese	single	17.6	pHD	no	no	no	yes	no	no	no	no	no	50 or more																												normal	normal	8	no dyspepsia
64	female	control	indian	married	27.6	secondary	no	no	no	yes	no	no	no	no	no	50 or more																												normal	normal	3	no dyspepsia
51	female	control	indian	married	26.5	secondary	no	no	yes	yes	yes	no	no	no	no	50 or more																												normal	normal	8	no dyspepsia
66	female	control	malay	widow/widower	24.6	secondary	no	no	no	no	no	yes	no	no	no	50 or more																												normal	normal	2	no dyspepsia
30	male	control	malay	married	22.7	secondary	no	no	no	no	no	no	no	no	no	<50																												normal	normal	5	no dyspepsia
27	female	control	chinese	married	24.7	degree	no	no	no	no	no	no	no	no	no	<50																												normal	normal	6	no dyspepsia
67	male	control	indian	widow/widower	21.7	secondary	no	no	yes	yes	no	no	no	no	no	50 or more																												normal	normal	2	no dyspepsia
70	female	control	chinese	widow/widower	21.8	primary	no	no	yes	no	no	no	no	no	no	50 or more																												normal	normal	8	no dyspepsia
54	female	control	indian	married	24.4	secondary	no	no	yes	yes	yes	no	no	no	no	50 or more																												normal	normal	7	no dyspepsia
68	female	control	chinese	widow/widower	24	primary	no	no	yes	no	no	no	no	no	no	50 or more																												normal	normal	5	no dyspepsia
38	male	control	malay	married	23.8	secondary	no	no	no	no	no	no	no	no	no	<50																												normal	normal	3	no dyspepsia
56	female	control	indian	married	26.4	secondary	no	no	no	no	no	no	no	no	no	50 or more																												normal	normal	2	no dyspepsia
50	female	control	indian	married	25.3	secondary	no	no	no	no	no	no	no	no	no	50 or more																												normal	normal	6	no dyspepsia
28	male	control	malay	single	20.4	secondary	no	no	no	no	no	no	no	no	no	<50																												normal	normal	8	no dyspepsia
76	male	control	chinese	widow/widower	25.2	primary	no	no	yes	yes	no	no	no	no	no	50 or more																												normal	normal	7	no dyspepsia
63	female	control	indian	married	27.5	primary	no	no	no	no	no	no	no	no	no	50 or more																												normal	normal	8	no dyspepsia
62	female	control	indian	married	24.2	secondary	no	no	no	no	no	no	no	no	no	50 or more																												normal	normal	2	no dyspepsia
66	male	control	indian	married	24	primary	no	no	no	no	no	no	no	no	no	50 or more																												normal	normal	0	no dyspepsia
69	female	control	chinese	widow/widower	26.2	primary	no	no	no	no	no	yes	no	no	no	50 or more																												normal	normal	3	no dyspepsia
56	female	control	indian	married	25.6	secondary	no	no	no	no	no	no	no	no	no	50 or more																												normal	normal	4	no dyspepsia
37	male	control	malay	married	23.9	secondary	no	no	no	no	no	no	no	no	no	<50																												normal	normal	2	no dyspepsia
24	female	control	malay	married	27.4	secondary	no	no	no	no	no	no	no	no	no	<50																												normal	normal	4	no dyspepsia
24	female	control	indian	single	21.4	diploma	no	no	no	no	no	no	no	yes	no	<50																												normal	abnormal	8	no dyspepsia
53	female	control	chinese	divorced	25.1	primary	no	no	no	no	no	no	no	no	no	50 or more																												normal	normal	7	no dyspepsia
26	male	control	malay	married	15.8	secondary	no	no	no	no	no	no	no	no	no	<50																												normal	normal	5	no dyspepsia
70	male	control	chinese	married	26.6	secondary	no	no	no	no	no	no	no	no	yes	50 or more																												normal	normal	2	no dyspepsia
22	female	control	malay	single	21.1	pre-university	no	no	no	no	no	no	no	no	no	<50																												abnormal	normal	4	no dyspepsia
23	male	control	malay	single	23.4	pre-university	no	no	no	no	no	no	no	no	no	<50																												normal	abnormal	2	no dyspepsia
33	female	control	malay	married	16.9	secondary	no	no	no	no	no	no	no	no	no	<50																												normal	normal	2	no dyspepsia
60	female	control	chinese	married	20.5	primary	no	no	yes	yes	no	no	no	no	no	50 or more																												normal	normal	5	no dyspepsia
58	male	control	chinese	married	23.2	secondary	yes	no	no	no	no	no	no	no	no	50 or more																												normal	normal	6	no dyspepsia
75	female	control	malay	widow/widower	22	primary	no	no	yes	no	no	no	no	no	no	50 or more																												normal	normal	0	no dyspepsia
22	male	control	malay	single	36	pre-university	no	no	no	no	no	no	no	no	no	<50																												normal	normal	4	no dyspepsia
23	male	control	malay	single	19.5	pre-university	no	no	no	no	no	no	no	no	no	<50																												normal	normal	2	no dyspepsia
23	female	control	malay	single	19.8	pre-university	no	no	no	no	no	no	no	no	no	<50																												normal	normal	2	no dyspepsia
24	female	control	malay	single	20.2	pre-university	no	no	no	no	no	no	no	no	no	<50																												normal	normal	2	no dyspepsia
24	female	control	malay	single	21.6	pre-university	no	no	no	no	no	no	no	no	no	<50																												normal	normal	5	no dyspepsia
23	female	control	malay	single	17.6	pre-university	no	no	no	no	no	no	no	no	no	<50																												normal	normal	10	no dyspepsia
45	female	control	indian	married	34.6	secondary	no	no	no	no	no	no	no	no	no	<50																												normal	normal	4	no dyspepsia
73	female	control	indian	widow/widower	21.1	primary	no	no	no	no	no	no	no	no	no	50 or more																												normal	normal	6	no dyspepsia
42	female	control	chinese	married	20.2	degree	no	no	no	no	no	no	no	no	no	<50																												normal	normal	5	no dyspepsia
46	male	patient	chinese	married	27.5	pre-university	no	no	no	no	no	no	no	no	no	<50	1-3 times/week	less than 15 days	On rising	Alternating unilateral	Frontal	Tightness/Pressing	Mild	Yes	Yes	Yes	Yes	Yes	No	No	none	40	Yes	No	No	yes	none	none	frequent TTH	TTH	no migraine		TTH	abnormal	normal	7	dyspepsia	Reflux-like Dyspepsia	Headache and dyspepsia
24	male	patient	malay	single	22	pre-university	yes	no	no	no	no	no	no	no	no	<50	2- 4 times per month	less than 15 days	Afternoon/Evening	bilateral	Temporal	Sharp/stabbing	Moderate	Yes	Yes	Yes	No	No	No	No	yes	50	Yes	No	No	No	ergotamine	none	infrequent TTH	TTH	no migraine		TTH	normal	normal	2	no dyspepsia		headache alone
73	male	patient	chinese	married	29.4	pre-university	no	no	yes	no	no	no	no	no	no	50 or more	every day	equal and more than 15 days	On rising	bilateral	Frontal	pricking	Mild	No	No	No	No	No	No	No	none	30	No	No	No	No	none	none	chronic TTH	TTH	no migraine		TTH	normal	normal	2	dyspepsia	Ulcer-like Dyspepsia	Headache and dyspepsia
64	male	patient	malay	married	24.2	pre-university	yes	no	yes	no	yes	no	no	no	no	50 or more	1-3 times/week	less than 15 days	Afternoon/Evening	Right	Frontal	Throbbing/Pulsating	Moderate	No	No	No	No	No	No	No	none	100	Yes	No	No	No	none	none	frequent TTH	TTH	no migraine		TTH	normal	normal	3	no dyspepsia		headache alone
77	male	patient	chinese	married	22	diploma	no	no	no	no	no	no	no	no	no	50 or more	every day	equal and more than 15 days	On rising	bilateral	Frontal	pricking	Mild	No	No	Yes	No	No	No	No	none	50	No	No	No	yes	none	none	chronic TTH	TTH	no migraine		TTH	normal	normal	0	no dyspepsia		headache alone
65	female	patient	indian	married	30.6	primary	no	no	no	no	no	no	no	no	no	50 or more	1-3 times/week	less than 15 days	Afternoon/Evening	bilateral	Wholehead	Throbbing/Pulsating	Severe	No	No	No	No	No	No	No	none	70	Yes	No	No	No	none	none	Migraine without aura	migraine	migraine	migraine with aura	no TTH	normal	normal	7	dyspepsia	Reflux-like Dyspepsia	Headache and dyspepsia
50	male	patient	chinese	married	21.8	pre-university	yes	no	yes	yes	no	no	no	no	no	50 or more	1-3 times/week	less than 15 days	Afternoon/Evening	bilateral	Wholehead	Throbbing/Pulsating	Moderate	Yes	Yes	No	No	No	Yes	No	none	50	No	No	No	No	none	none	Migraine with aura	migraine	migraine	migraine without aura	no TTH	normal	normal	1	no dyspepsia		headache alone
71	female	patient	indian	widow/widower	39.5	pre-university	no	no	yes	yes	no	no	no	no	no	50 or more	1-3 times/week	less than 15 days	Night	Alternating unilateral	Temporal	Throbbing/Pulsating	Mild	Yes	No	Yes	No	No	Yes	No	yes	20	Yes	No	No	No	none	none	frequent TTH	TTH	no migraine		TTH	normal	normal	0	no dyspepsia		headache alone
74	female	patient	malay	widow/widower	29.9	pre-university	no	no	yes	yes	no	no	no	no	no	50 or more	1-3 times/week	less than 15 days	Afternoon/Evening	Right	Temporal	Throbbing/Pulsating	Mild	No	Yes	Yes	No	No	Yes	No	none	40	Yes	Yes	No	yes	none	none	frequent TTH	TTH	no migraine		TTH	normal	abnormal	0	dyspepsia	Motility-like Dyspepsia	Headache and dyspepsia
72	male	patient	indian	married	25.2	pre-university	yes	no	yes	no	no	no	no	no	no	50 or more	every other day	equal and more than 15 days	Night	Right	Temporal	Sharp/stabbing	Moderate	No	No	No	No	No	No	No	none	70	No	No	No	No	none	none	chronic TTH	TTH	no migraine		TTH	normal	normal	8	no dyspepsia		headache alone
73	female	patient	chinese	married	20	not available	no	no	no	no	no	no	no	no	no	50 or more	1-3 times/week	less than 15 days	On rising	Right	Temporal	Throbbing/Pulsating	Moderate	No	No	No	No	No	No	No	none	50	No	No	yes	No	none	none	frequent TTH	TTH	no migraine		TTH	normal	normal	0	no dyspepsia		headache alone
34	male	control	indian	single	20	diploma	no	no	no	no	no	no	no	no	no	<50																												normal	normal	0	no dyspepsia
25	male	control	chinese	single	24.4	degree	no	no	no	no	no	no	no	no	no	<50																												normal	normal	0	no dyspepsia
46	female	control	indian	married	27.7	secondary	no	no	no	yes	no	no	no	no	no	<50																												normal	normal	11	dyspepsia	Motility-like Dyspepsia
45	female	control	malay	married	19.5	diploma	no	no	no	no	no	no	yes	no	no	<50																												normal	normal	9	dyspepsia	Reflux-like Dyspepsia
31	male	control	malay	married	35.9	diploma	yes	no	no	no	no	no	no	no	no	<50																												normal	normal	5	dyspepsia	Motility-like Dyspepsia
60	male	control	chinese	married	26	diploma	no	no	no	yes	no	no	no	no	no	50 or more																												normal	normal	0	no dyspepsia
48	female	control	chinese	widow/widower	22.9	diploma	no	no	no	no	no	no	no	no	no	<50																												normal	normal	11	dyspepsia	Motility-like Dyspepsia
34	female	control	malay	married	27.8	diploma	no	no	no	no	no	no	no	no	no	<50																												normal	normal	0	no dyspepsia
48	female	control	malay	married	26.2	pre-university	no	no	yes	no	no	no	no	no	no	<50																												normal	normal	0	dyspepsia	Motility-like Dyspepsia
45	female	control	chinese	married	22.5	pre-university	no	no	yes	no	no	no	no	no	no	<50																												normal	normal	10	no dyspepsia
42	male	control	malay	married	26.8	pre-university	yes	no	no	no	no	no	no	no	no	<50																												normal	normal	1	dyspepsia	Reflux-like Dyspepsia
43	female	control	chinese	married	17.9	pre-university	no	no	no	no	no	no	no	no	no	<50																												normal	normal	1	no dyspepsia
19	female	control	malay	single	19.7	pre-university	no	no	no	no	no	no	no	no	no	<50																												normal	abnormal	7	dyspepsia	Motility-like Dyspepsia
42	male	control	chinese	single	25.6	pre-university	no	no	no	no	no	no	no	no	no	<50																												normal	normal	4	no dyspepsia
24	male	control	chinese	single	23	degree	no	no	no	no	no	no	no	no	no	<50																												normal	normal	7	no dyspepsia
32	female	control	malay	married	23.7	diploma	no	no	no	no	no	no	no	no	no	<50																												normal	normal	1	no dyspepsia
41	female	control	malay	married	22.3	diploma	no	no	no	no	no	no	no	no	no	<50																												normal	normal	2	no dyspepsia
25	female	control	chinese	married	21.1	diploma	no	no	no	no	no	no	no	no	no	<50																												normal	normal	4	no dyspepsia
45	female	control	chinese	married	25	pre-university	no	no	no	no	no	no	no	no	no	<50																												normal	normal	3	no dyspepsia
51	female	control	malay	married	28.4	pre-university	no	no	no	no	no	no	no	no	yes	50 or more																												normal	normal	1	no dyspepsia
52	male	control	indian	married	20.8	pre-university	no	no	no	no	no	no	no	no	no	50 or more																												normal	normal	2	no dyspepsia
56	male	control	malay	married	29.1	pre-university	yes	no	no	no	no	no	no	no	no	50 or more																												normal	normal	2	dyspepsia	Reflux-like Dyspepsia
30	male	control	chinese	single	31.3	pre-university	yes	no	no	no	no	no	no	no	no	<50																												normal	normal	0	no dyspepsia
53	female	control	chinese	married	17	pre-university	no	no	no	no	no	no	no	no	no	50 or more																												abnormal	abnormal	8	no dyspepsia
48	female	control	indian	widow/widower	24.4	pre-university	no	no	yes	yes	no	no	no	no	no	<50																												abnormal	normal	15	dyspepsia	Reflux-like Dyspepsia
49	male	control	malay	married	15.9	pre-university	yes	no	no	no	no	no	no	no	no	<50																												abnormal	normal	22	no dyspepsia
53	female	control	malay	widow/widower	23.7	pre-university	no	no	yes	yes	no	no	no	no	no	50 or more																												abnormal	normal	17	dyspepsia	Motility-like Dyspepsia
26	female	control	chinese	single	28.4	not available	no	no	no	no	no	no	no	no	no	<50																												normal	abnormal	4	no dyspepsia
31	female	control	indian	married	27.5	pre-university	no	no	no	no	no	no	no	no	no	<50																												normal	normal	18	dyspepsia	Motility-like Dyspepsia
50	female	control	chinese	widow/widower	18	pre-university	no	no	no	no	no	no	no	no	no	50 or more																												normal	normal	2	no dyspepsia
49	female	control	malay	married	28.8	pre-university	no	no	no	no	no	no	no	no	no	<50																												normal	normal	0	no dyspepsia
52	female	control	chinese	married	24.2	pre-university	no	no	no	no	no	no	no	no	no	50 or more																												normal	normal	3	no dyspepsia
26	female	control	malay	single	21.9	diploma	no	no	no	no	no	no	no	no	no	<50																												normal	normal	0	dyspepsia	Ulcer-like Dyspepsia
22	female	control	malay	single	27	diploma	no	no	no	no	no	no	no	no	no	<50																												normal	normal	0	no dyspepsia
41	female	control	malay	married	22.4	pre-university	no	no	no	no	no	no	no	no	no	<50																												normal	normal	0	no dyspepsia
43	male	control	malay	married	25.5	pre-university	yes	no	no	no	no	no	no	no	no	<50																												normal	normal	2	no dyspepsia
31	female	control	malay	married	22.1	diploma	no	no	no	no	yes	no	no	no	no	<50																												normal	normal	0	no dyspepsia
33	female	control	malay	married	21.4	diploma	no	no	no	no	yes	no	no	no	no	<50																												normal	normal	0	no dyspepsia
31	female	control	malay	married	24.5	degree	no	no	no	no	yes	no	no	no	no	<50																												normal	normal	0	no dyspepsia
34	female	control	malay	married	22.3	degree	no	no	no	no	yes	no	no	no	no	<50																												normal	normal	0	no dyspepsia
37	male	control	malay	married	23.5	degree	yes	no	no	no	yes	no	no	no	no	<50																												normal	normal	0	no dyspepsia
24	female	patient	malay	married	32	diploma	no	no	no	no	no	no	no	no	no	<50	every other day	equal and more than 15 days	On rising	bilateral	Temporal	Throbbing/Pulsating	Severe	Yes	Yes	Yes	Yes	Yes	Yes	No	none	100	Yes	No	No	No	none	none	Migraine with aura	migraine	migraine	migraine with aura	no TTH	normal	normal	14	dyspepsia	Motility-like Dyspepsia	Headache and dyspepsia
62	female	patient	chinese	married	17.6	pre-university	no	no	no	no	no	no	no	no	no	50 or more	once monthly	less than 15 days	Anytime	Alternating unilateral	Temporal	Tightness/Pressing	Moderate	No	Yes	Yes	No	No	Yes	No	none	27	Yes	No	No	yes	none	none	frequent TTH	TTH	no migraine		TTH	normal	normal	19	dyspepsia	Reflux-like Dyspepsia	Headache and dyspepsia
22	female	control	malay	single	17.9	degree	no	no	no	no	no	no	no	no	no	<50																												normal	normal	0	no dyspepsia
22	female	control	malay	single	20.9	diploma	no	no	no	no	no	no	no	no	no	<50																												normal	normal	0	no dyspepsia
28	female	control	indian	single	19.5	secondary	no	no	no	no	yes	no	no	no	no	<50																												normal	normal	6	no dyspepsia
43	female	control	indian	married	26.5	pre-university	no	no	no	yes	no	no	no	no	no	<50																												normal	normal	1	no dyspepsia
63	female	control	malay	married	19.6	pre-university	no	no	no	no	yes	no	no	no	no	50 or more																												normal	normal	2	no dyspepsia
58	female	control	malay	married	26.5	pre-university	no	no	no	no	no	yes	no	no	no	50 or more																												normal	normal	2	no dyspepsia
28	female	control	malay	married	19.3	pre-university	no	no	no	no	yes	no	no	no	no	<50																												normal	normal	0	no dyspepsia
25	female	control	malay	single	18.1	degree	no	no	no	no	yes	no	no	no	no	<50																												normal	normal	4	no dyspepsia
73	female	control	chinese	married	22.6	pre-university	no	no	no	no	yes	no	yes	no	no	50 or more																												normal	normal	8	no dyspepsia
55	female	control	chinese	married	34.7	pre-university	no	no	yes	no	no	no	no	no	no	50 or more																												normal	normal	2	no dyspepsia
41	female	control	indian	married	31.2	pre-university	no	yes	no	no	no	no	no	no	no	<50																												normal	normal	1	no dyspepsia
68	female	control	chinese	married	20.3	diploma	no	no	yes	no	no	no	no	no	no	50 or more																												normal	normal	1	no dyspepsia
53	female	control	malay	married	36.3	diploma	no	no	no	no	no	no	no	no	no	50 or more																												normal	normal	0	no dyspepsia
30	female	patient	malay	married	25.3	degree	no	no	no	no	yes	no	no	no	no	<50	2- 4 times per month	less than 15 days	On rising	Left	Occipital	Tightness/Pressing	Severe	No	No	No	No	No	No	No	none	81	No	No	No	yes		none	Migraine with aura	migraine	migraine	migraine with aura	no TTH	normal	normal	14	dyspepsia	Reflux-like Dyspepsia	Headache and dyspepsia
21	female	patient	malay	married	22.1	secondary	no	no	no	no	no	no	no	no	no	<50	2- 4 times per month	less than 15 days	Anytime	Right	Wholehead	Throbbing/Pulsating	Severe	No	Yes	No	No	No	No	No	none	100	Yes	No	No	No		none	frequent TTH	TTH	no migraine		TTH	abnormal	normal	5	dyspepsia	Ulcer-like Dyspepsia	Headache and dyspepsia
[truncated: 7 more columns]
